# Supplementary material for: ﻿Okalianecopinata sp. nov. (Insecta, Coleoptera, Elmidae) from Gunung Mulu National Park in Sarawak (Malaysia)
Source: Zookeys. 2022 Apr 4;1092:79–92. doi: 10.3897/zookeys.1092.79635 (PMC9005483; doi:10.3897/zookeys.1092.79635)
Supplement: XML Treatment for Okalia necopinata [file zookeys.1092.79635-treatment1.xml]

<!DOCTYPE tp:taxon-treatment
  PUBLIC "-//TaxonX//DTD Taxonomic Treatment Publishing DTD v0 20100105//EN" "tax-treatment-NSO.dtd">
<tp:taxon-treatment xmlns:tp="http://www.plazi.org/taxpub"><tp:treatment-meta><kwd-group><label>Taxon classification</label><kwd>
                <named-content content-type="kingdom">Animalia</named-content>
              </kwd><kwd>
                <named-content content-type="order">Coleoptera</named-content>
              </kwd><kwd>
                <named-content content-type="family">Elmidae</named-content>
              </kwd></kwd-group><mixed-citation publication-type="journal"><person-group><name><surname>Kodada</surname><given-names>Ján</given-names></name><name><surname>Jäch</surname><given-names>Manfred A.</given-names></name><name><surname>Selnekovič</surname><given-names>Dávid</given-names></name><name><surname>Goffová</surname><given-names>Katarína</given-names></name></person-group><article-title>﻿<italic><tp:taxon-name><tp:taxon-name-part taxon-name-part-type="genus" reg="Okalia">Okalia</tp:taxon-name-part><tp:taxon-name-part taxon-name-part-type="species" reg="necopinata">necopinata</tp:taxon-name-part></tp:taxon-name></italic> sp. nov. (<tp:taxon-name><tp:taxon-name-part taxon-name-part-type="class">Insecta</tp:taxon-name-part></tp:taxon-name>, <tp:taxon-name><tp:taxon-name-part taxon-name-part-type="order">Coleoptera</tp:taxon-name-part></tp:taxon-name>, <tp:taxon-name><tp:taxon-name-part taxon-name-part-type="family">Elmidae</tp:taxon-name-part></tp:taxon-name>) from Gunung Mulu National Park in Sarawak (Malaysia)</article-title><source>Zookeys</source><day>04</day><month>04</month><year>2022</year><volume>1092</volume><fpage>79</fpage><lpage>92</lpage><pub-id pub-id-type="doi">10.3897/zookeys.1092.79635</pub-id></mixed-citation></tp:treatment-meta><tp:nomenclature><label>﻿</label><tp:taxon-name>
              <object-id xmlns:xlink="http://www.w3.org/1999/xlink" content-type="arpha" xlink:type="simple">3F3825B1-A501-5DF1-874D-BA4215AD1C40</object-id>
              <tp:taxon-name-part taxon-name-part-type="genus" reg="Okalia">Okalia</tp:taxon-name-part>
              <tp:taxon-name-part taxon-name-part-type="species" reg="necopinata">necopinata</tp:taxon-name-part>
              <object-id xmlns:xlink="http://www.w3.org/1999/xlink" content-type="zoobank" xlink:type="simple">http://zoobank.org/3ABC4391-3889-4914-ABF6-E735A2E2CB0A</object-id>
            </tp:taxon-name><tp:taxon-status xmlns:xlink="http://www.w3.org/1999/xlink" xlink:type="simple">sp. nov.</tp:taxon-status><xref ref-type="fig" rid="F2">Figs 2A</xref><xref ref-type="fig" rid="F3">, 3A–F</xref><xref ref-type="fig" rid="F4">, 4A, B</xref><xref ref-type="fig" rid="F5">, 5A, E, F</xref><xref ref-type="fig" rid="F6">, 6</xref></tp:nomenclature><tp:treatment-sec sec-type="material" id="SECID0E3MAG"><title>Diagnosis (all specimens examined are wingless).</title><p>Length: 1.44–1.63 mm, width: 0.78–0.88 mm. Body widely obovate and strongly convex dorsally. Surface scarcely finely punctate, smooth; dorsal plastron on head, anterolateral portion of pronotum, and elytra between lateral margin and fifth interval. Pronotal median groove absent, sublateral carinae very fine, indistinct; femora moderately expanded; fifth elytral interval granulate on posterior half, sixth near apex, seventh entirely; elytral striae obsolete; elytral apices obliquely truncate; lateral sides of pronotum and elytra serrate. Penis apically arrowhead-shaped (in ventral/dorsal view). Ovipositor: coxite long and narrow; posterolateral angle strongly produced laterad, acute. Female internal genital tract with bursa copulatrix enlarged, saccular, as long as ovipositor, with a pair of mesal longitudinal sclerites, a pair of admedian densely denticulate sclerites, and with numerous short spinules, especially laterally; spermatheca with two branches.</p><fig id="F2" position="float" orientation="portrait"><object-id xmlns:xlink="http://www.w3.org/1999/xlink" content-type="doi" xlink:type="simple">10.3897/zookeys.1092.79635.figure2</object-id><object-id xmlns:xlink="http://www.w3.org/1999/xlink" content-type="arpha" xlink:type="simple">F9FE8BB6-4760-5207-B443-11E2DAB610ED</object-id><label>Figure 2.</label><caption><p>Habitus of <italic><tp:taxon-name><tp:taxon-name-part taxon-name-part-type="genus" reg="Okalia">Okalia</tp:taxon-name-part></tp:taxon-name></italic> species <bold>A</bold><italic><tp:taxon-name><tp:taxon-name-part taxon-name-part-type="genus" reg="Okalia">O.</tp:taxon-name-part><tp:taxon-name-part taxon-name-part-type="species" reg="necopinata">necopinata</tp:taxon-name-part></tp:taxon-name></italic> sp. nov., wingless male, holotype, body length 1.49 mm <bold>B</bold><italic><tp:taxon-name><tp:taxon-name-part taxon-name-part-type="genus" reg="Okalia">O.</tp:taxon-name-part><tp:taxon-name-part taxon-name-part-type="species" reg="globosa">globosa</tp:taxon-name-part></tp:taxon-name></italic> Kodada &amp; Čiampor, wingless male, paratype, body length 1.38 mm.</p></caption><graphic xmlns:xlink="http://www.w3.org/1999/xlink" xlink:href="zookeys-1092-079-g002.jpg" position="float" orientation="portrait" xlink:type="simple" id="oo_668219.jpg"><uri content-type="original_file" xlink:type="simple">https://binary.pensoft.net/fig/668219</uri></graphic></fig><p>The new species differs from <italic><tp:taxon-name><tp:taxon-name-part taxon-name-part-type="genus" reg="Okalia">Okalia</tp:taxon-name-part><tp:taxon-name-part taxon-name-part-type="species" reg="globosa">globosa</tp:taxon-name-part></tp:taxon-name></italic> in the larger size, longer elytral declivity, and especially in the granulation of the fifth elytral interval being confined to the posterior half. Furthermore, the elytral and pronotal punctation is less distinct than in <italic><tp:taxon-name><tp:taxon-name-part taxon-name-part-type="genus" reg="Okalia">O.</tp:taxon-name-part><tp:taxon-name-part taxon-name-part-type="species" reg="globosa">globosa</tp:taxon-name-part></tp:taxon-name></italic>. The arrowhead-shaped apex of the aedeagus is more elongate, and the apex of the coxite of the ovipositor is more strongly produced laterad and more acute.</p><fig id="F3" position="float" orientation="portrait"><object-id xmlns:xlink="http://www.w3.org/1999/xlink" content-type="doi" xlink:type="simple">10.3897/zookeys.1092.79635.figure3</object-id><object-id xmlns:xlink="http://www.w3.org/1999/xlink" content-type="arpha" xlink:type="simple">C9EEEFF6-8084-5F15-A986-0325D4245BF6</object-id><label>Figure 3.</label><caption><p><italic><tp:taxon-name><tp:taxon-name-part taxon-name-part-type="genus" reg="Okalia">Okalia</tp:taxon-name-part><tp:taxon-name-part taxon-name-part-type="species" reg="necopinata">necopinata</tp:taxon-name-part></tp:taxon-name></italic> sp. nov., scanning electron micrographs <bold>A</bold> habitus, dorsal aspect <bold>B</bold> head and pronotum, dorsal aspect <bold>C</bold> elytra, dorsal aspect <bold>D</bold> habitus, ventral aspect <bold>E</bold> head and thorax, ventral aspect <bold>F</bold> abdomen, ventral aspect.</p></caption><graphic xmlns:xlink="http://www.w3.org/1999/xlink" xlink:href="zookeys-1092-079-g003.jpg" position="float" orientation="portrait" xlink:type="simple" id="oo_668220.jpg"><uri content-type="original_file" xlink:type="simple">https://binary.pensoft.net/fig/668220</uri></graphic></fig><p>Furthermore, the single available female from Sabah differs in the more extensive granulation of the fifth elytral interval, and the irregular microscopic wrinkles of the elytral intervals. This winged female has also a narrower and longer pronotum with lateral sides subparallel posteriorly, and the sublateral pronotal carinae are more prominent than in the new species.</p><fig id="F4" position="float" orientation="portrait"><object-id xmlns:xlink="http://www.w3.org/1999/xlink" content-type="doi" xlink:type="simple">10.3897/zookeys.1092.79635.figure4</object-id><object-id xmlns:xlink="http://www.w3.org/1999/xlink" content-type="arpha" xlink:type="simple">2C74A539-9B9C-5B36-92DF-0399A70A40F9</object-id><label>Figure 4.</label><caption><p>Aedeagi <bold>A</bold><italic><tp:taxon-name><tp:taxon-name-part taxon-name-part-type="genus" reg="Okalia">Okalia</tp:taxon-name-part><tp:taxon-name-part taxon-name-part-type="species" reg="necopinata">necopinata</tp:taxon-name-part></tp:taxon-name></italic> sp. nov., holotype, dorsal aspect <bold>B</bold> same, lateral aspect <bold>C</bold><italic><tp:taxon-name><tp:taxon-name-part taxon-name-part-type="genus" reg="Okalia">O.</tp:taxon-name-part><tp:taxon-name-part taxon-name-part-type="species" reg="globosa">globosa</tp:taxon-name-part></tp:taxon-name></italic> Kodada &amp; Čiampor, paratype, dorsal aspect <bold>D</bold> same, lateral aspect. Scale bar: 0.1 mm.</p></caption><graphic xmlns:xlink="http://www.w3.org/1999/xlink" xlink:href="zookeys-1092-079-g004.jpg" position="float" orientation="portrait" xlink:type="simple" id="oo_668221.jpg"><uri content-type="original_file" xlink:type="simple">https://binary.pensoft.net/fig/668221</uri></graphic></fig></tp:treatment-sec><tp:treatment-sec sec-type="etymology" id="SECID0EXRAG"><title>Etymology.</title><p>The epithet, a Latin adjective (<italic>necopinata</italic> = unexpected, unforeseen), refers to the unexpected discovery of this species in a small, very slowly flowing stream, a somewhat atypical habitat for riffle beetles.</p><fig id="F5" position="float" orientation="portrait"><object-id xmlns:xlink="http://www.w3.org/1999/xlink" content-type="doi" xlink:type="simple">10.3897/zookeys.1092.79635.figure5</object-id><object-id xmlns:xlink="http://www.w3.org/1999/xlink" content-type="arpha" xlink:type="simple">4CC1DDEB-A724-5693-96C9-48F42A0F57D1</object-id><label>Figure 5.</label><caption><p>Female genitalia <bold>A</bold><italic><tp:taxon-name><tp:taxon-name-part taxon-name-part-type="genus" reg="Okalia">Okalia</tp:taxon-name-part><tp:taxon-name-part taxon-name-part-type="species" reg="necopinata">necopinata</tp:taxon-name-part></tp:taxon-name></italic> sp. nov., ovipositor with bursa copulatrix and sternite VIII, paratype, ventral aspect <bold>B</bold><italic><tp:taxon-name><tp:taxon-name-part taxon-name-part-type="genus" reg="Okalia">O.</tp:taxon-name-part><tp:taxon-name-part taxon-name-part-type="species" reg="globosa">globosa</tp:taxon-name-part></tp:taxon-name></italic> Kodada &amp; Čiampor, ovipositor with bursa copulatrix, paratype, ventral aspect <bold>C</bold> same, coxite and gonostylus, enlarged <bold>D</bold><italic><tp:taxon-name><tp:taxon-name-part taxon-name-part-type="genus" reg="Okalia">O.</tp:taxon-name-part><tp:taxon-name-part taxon-name-part-type="species" reg="globosa">globosa</tp:taxon-name-part></tp:taxon-name></italic>, spermatheca <bold>E</bold><italic><tp:taxon-name><tp:taxon-name-part taxon-name-part-type="genus" reg="Okalia">O.</tp:taxon-name-part><tp:taxon-name-part taxon-name-part-type="species" reg="necopinata">necopinata</tp:taxon-name-part></tp:taxon-name></italic>, spermatheca <bold>F</bold> same, coxite and gonostylus, enlarged. Scale bar: 0.1 mm.</p></caption><graphic xmlns:xlink="http://www.w3.org/1999/xlink" xlink:href="zookeys-1092-079-g005.jpg" position="float" orientation="portrait" xlink:type="simple" id="oo_668222.jpg"><uri content-type="original_file" xlink:type="simple">https://binary.pensoft.net/fig/668222</uri></graphic></fig></tp:treatment-sec><tp:treatment-sec sec-type="type locality" id="SECID0EEUAG"><title>Type locality.</title><p>Very shallow, slowly flowing, meandering stream (Fig. <xref ref-type="fig" rid="F6">6</xref>), which is entirely shaded by the trees of a primary dipterocarp forest in the limestone area of Gunung Mulu National Park, ca <named-content xmlns:xlink="http://www.w3.org/1999/xlink" content-type="dwc:verbatimCoordinates" xlink:type="simple"><named-content content-type="geo-json" specific-use="{&#34;type&#34;:&#34;Point&#34;,&#34;coordinates&#34;:[114.823417,4.049861]}" id="NCID0ERUAG" xlink:type="simple">4°02'59.5"N, 114°49'24.3"E</named-content></named-content>, 70 m a.s.l. (north-eastern Sarawak, Borneo, Malaysia). The stream is ca 1 m wide, with a few deeper pools, and contains large amounts of accumulated leaves; the bottom is sandy with fine gravel and wood debris; the muddy banks are densely covered with <italic><tp:taxon-name><tp:taxon-name-part taxon-name-part-type="genus" reg="Phymatarum">Phymatarum</tp:taxon-name-part><tp:taxon-name-part taxon-name-part-type="species" reg="borneense">borneense</tp:taxon-name-part></tp:taxon-name></italic>. [Note. Unfortunately, <xref ref-type="bibr" rid="B10">Kodada et al. (2020a</xref>, <xref ref-type="bibr" rid="B11">2020b</xref>) provided incorrect coordinates for this locality for <italic><tp:taxon-name><tp:taxon-name-part taxon-name-part-type="genus" reg="Ancyronyx">Ancyronyx</tp:taxon-name-part><tp:taxon-name-part taxon-name-part-type="species" reg="pulcherrimus">pulcherrimus</tp:taxon-name-part></tp:taxon-name></italic> Kodada, Jäch, Čiampor and <italic><tp:taxon-name><tp:taxon-name-part taxon-name-part-type="genus" reg="Ancyronyx">A.</tp:taxon-name-part><tp:taxon-name-part taxon-name-part-type="species" reg="sarawacensis">sarawacensis</tp:taxon-name-part></tp:taxon-name></italic> Jäch].</p><fig id="F6" position="float" orientation="portrait"><object-id xmlns:xlink="http://www.w3.org/1999/xlink" content-type="doi" xlink:type="simple">10.3897/zookeys.1092.79635.figure6</object-id><object-id xmlns:xlink="http://www.w3.org/1999/xlink" content-type="arpha" xlink:type="simple">202A601A-DD74-530F-8675-A2DC0ABC223F</object-id><label>Figure 6.</label><caption><p>Stream in primary forest of Gunung Mulu National Park, Sarawak, type locality of <italic><tp:taxon-name><tp:taxon-name-part taxon-name-part-type="genus" reg="Okalia">Okalia</tp:taxon-name-part><tp:taxon-name-part taxon-name-part-type="species" reg="necopinata">necopinata</tp:taxon-name-part></tp:taxon-name></italic> sp. nov.</p></caption><graphic xmlns:xlink="http://www.w3.org/1999/xlink" xlink:href="zookeys-1092-079-g006.jpg" position="float" orientation="portrait" xlink:type="simple" id="oo_668223.jpg"><uri content-type="original_file" xlink:type="simple">https://binary.pensoft.net/fig/668223</uri></graphic></fig></tp:treatment-sec><tp:treatment-sec sec-type="material" id="SECID0EXWAG"><title>Material examined.</title><p><bold><italic>Holotype</italic></bold> ♂ (<abbrev xmlns:xlink="http://www.w3.org/1999/xlink" xlink:title="Forest Department Sarawak" id="ABBRID0ECXAG" xlink:type="simple">CFDS</abbrev>): “Malaysia, Sarawak, Marudi distr., Gunung Mulu NP, 12.10.2018, (40) <named-content xmlns:xlink="http://www.w3.org/1999/xlink" content-type="dwc:verbatimCoordinates" xlink:type="simple"><named-content content-type="geo-json" specific-use="{&#34;type&#34;:&#34;Point&#34;,&#34;coordinates&#34;:[114.823417,4.049861]}" id="NCID0EJXAG" xlink:type="simple">4°02'59.5"N, 114°49'24.3"E</named-content></named-content>, 70 m a.s.l., small stream in primary forest, Kodada &amp; Selnekovič lgt.”. <bold><italic>Paratypes</italic></bold> including sequenced voucher specimens (<abbrev xmlns:xlink="http://www.w3.org/1999/xlink" xlink:title="Forest Department Sarawak" id="ABBRID0ERXAG" xlink:type="simple">CFDS</abbrev>, <abbrev xmlns:xlink="http://www.w3.org/1999/xlink" xlink:title="Collection Kodada, Comenius University" id="ABBRID0EVXAG" xlink:type="simple">CKB</abbrev>, <named-content xmlns:xlink="http://www.w3.org/1999/xlink" content-type="dwc:institutional_code" xlink:title="Naturhistorisches Museum, Wien" xlink:href="http://grbio.org/institution/naturhistorisches-museum-wien-1" xlink:type="simple">NMW</named-content>): 5 ♂♂, 10 ♀♀ and 7 specimens (sex not examined) with same collecting data as holotype.</p></tp:treatment-sec><tp:treatment-sec sec-type="description" id="SECID0E4XAG"><title>Description of holotype.</title><p>Habitus (Fig. <xref ref-type="fig" rid="F2">2A</xref>). Body form widely obovate, widest at elytral midlength, lacking shoulders (Fig. <xref ref-type="fig" rid="F3">3A</xref>); body 1.81× as long as wide (<abbrev xmlns:xlink="http://www.w3.org/1999/xlink" xlink:title="body length" id="ABBRID0ELYAG" xlink:type="simple">BL</abbrev>/<abbrev xmlns:xlink="http://www.w3.org/1999/xlink" xlink:title="maximum elytral width" id="ABBRID0EPYAG" xlink:type="simple">EW</abbrev>); <abbrev xmlns:xlink="http://www.w3.org/1999/xlink" xlink:title="body length" id="ABBRID0ETYAG" xlink:type="simple">BL</abbrev>: 1.49 mm, <abbrev xmlns:xlink="http://www.w3.org/1999/xlink" xlink:title="maximum elytral width" id="ABBRID0EXYAG" xlink:type="simple">EW</abbrev>: 0.82 mm. Plastron structures on clypeus, frons, area posteriad of eyes, anterolateral portion of pronotum, hypomera, lateral portions of prosternum, mesepisterna, metepisterna, lateral portion of metaventrite, epipleura, lateral portions of ventrites, elytra between margin and fifth interval, anterior face of metacoxae, femora and tibiae.</p><p><bold><italic>Head</italic>.</bold> Partly retractable, retracted portion reticulated, without plastron structures; head width 0.31 mm; interocular distance 1.4× as long as longitudinal diameter of eye. Labrum wider than long, anterior margin with row of shorter trichoid setae ventrally, anterolateral portion with row of longer setae, posterior portion microreticulate. Clypeus about as long as labrum, wider than long; frontoclypeal suture distinct, arcuate; surface finely punctate, punctures setigerous, setae adpressed. Frons with setigerous micropunctures and scattered pointed granules; granules half as wide as a facete diameter, separated by distances of about 1.5–3.0× a facete diameter. Eyes small, feebly protuberant in dorsal view, ellipsoidal in lateral view, longer than wide, with about 50 facets (Fig. <xref ref-type="fig" rid="F3">3B</xref>). Subantennal groove very shallow, confined to anteroventral portion of eye. Antenna short, reaching posterior margin of eye, eight-segmented, capitate; scape short; pedicel longer, enlarged distally, with a few trichoid setae; segment 3 shorter than pedicel; segments 4–7 short, wider than long; segment 8 nearly as long as combined length of five preceding segments, enlarged, with numerous setae.</p><p><bold><italic>Thorax</italic>.</bold> Pronotum slightly wider than long, widest near posterior fourth, PW: 0.54 mm, <abbrev xmlns:xlink="http://www.w3.org/1999/xlink" xlink:title="pronotal length along midline" id="ABBRID0ENZAG" xlink:type="simple">PL</abbrev>: 0.46 mm; disc strongly convex, sparsely, and finely punctate; punctures with moderately long semi-erect setae, distinctly smaller than facets, and separated by distances 1.5–3.0× of a facete diameter. Sublateral carinae indistinct, present on posterior fifth of pronotum; median groove absent; prebasal pits shallow; anterior margin translucent, moderately arcuate; anterior angles acute and strongly protruding; posterior angles with fine wrinkles; lateral margin serrate, more strongly along anterior than along posterior half. Plastron area nearly triangular, on each side of midline, widest anteriorly, reaching nearly midlength. Hypomeron broadest near middle, separated by a gap from prosternum anteriorly, postcoxal projection absent. Prosternum in front of coxae about as long as prosternal process, feebly deflected anteriad; prosternal process subtriangular, narrowed posteriad, with apex feebly rounded, nearly truncate, sides weakly and widely raised. Procoxae subglobular, separated near middle by distance of about 0.5× of head width (Fig. <xref ref-type="fig" rid="F3">3D</xref>); mesocoxae subglobular, more transverse than procoxae, intercoxal distance near middle twice as long as in procoxae; metacoxae about twice as wide as long, reaching elytra, separated by same distance as mesocoxae; pro- and mesocoxal cavities deep; paired mesoventral procoxal rest deep, strongly oblique. Mesothorax short, strongly sclerotized ventrally and dorsally; scutellum small, subtriangular; mesoventrite short, about twice as long as wide (Fig. <xref ref-type="fig" rid="F3">3E</xref>), medial groove deep and narrow; mesepisterna fused with metaventrite; mesepimeron short, strongly sclerotized; mesoventral process with lateral sides raised. Metaventrite ca 1.5× as long as mesoventrite, slightly depressed on disc; mesometaventral junction formed by distinct angulated suture; discrimen fine; transverse suture absent, its position marked by row of larger punctures; exposed portion of metepisternum long and very narrow; metaventral process wide, with lateral sides raised; surface of disc very finely punctate, punctures distinctly smaller than a facete diameter, widely separated. Elytra strongly convex dorsally, highest near anterior third (lateral view), obovate; <abbrev xmlns:xlink="http://www.w3.org/1999/xlink" xlink:title="elytral length" id="ABBRID0EZZAG" xlink:type="simple">EL</abbrev>: 1.04 mm, <abbrev xmlns:xlink="http://www.w3.org/1999/xlink" xlink:title="maximum elytral width" id="ABBRID0E4ZAG" xlink:type="simple">EW</abbrev>: 0.82 mm; apices more or less obliquely truncate; lateral sides and apices serrate. Striae obsolete, their punctures very fine, slightly larger than punctures of intervals; surface with semi-erect, moderately long trichoid setae on striae and intervals, and with a few scattered longer and thinner setae on plastron area. Interval 5 with a dense row of granules along posterior half (Fig. <xref ref-type="fig" rid="F3">3C</xref>); sixth interval with a few scattered granules anteriorly, densely granulate near apex; seventh interval granulate along entire length; shoulders absent. Epipleura widest anteriorly, inflected and slightly narrowed at level of metacoxa, concealed by lateral projection of ventrites 3 and 4, effaced at truncate apical portion. Legs shorter than elytra and pronotum combined, surface granulate and setose. Femora nearly as long as pronotum, moderately expanded and feebly grooved distally; mesofemur shorter than pro- and metafemur; pro- and mesofemur with dense adpressed long setae in proximal half on face adjacent to body. Tibiae subequal in length with femora, straight and simple. Tarsi five-segmented, shorter than tibia, reticulate; terminal tarsomere nearly as long as combined length of preceding segments; segments 1–4 with a few peg-like stout setae ventrally and with a few trichoid setae laterally and dorsally; terminal segment with trichoid setae only. Claws shorter than half of terminal segments, moderately curved, similar in form and inclination angle; empodium with two short setae.</p><p><bold><italic>Abdomen</italic>.</bold> Ventrites strongly sclerotized, moderately convex, separated by sutures; lateral margins of ventrites 1–2 evenly arched, in ventrites 3–4 projecting laterad (Fig. <xref ref-type="fig" rid="F3">3F</xref>), in ventrite 5 with fine denticles. Abdominal intercoxal process wide and short, ca 3.0× as wide as long; anterior portion with irregular fine longitudinal furrows; admedian carinae of ventrite 1 absent; ventrite 5 with numerous irregularly spaced granules, posterior margin narrowly truncate, with one pair of lateral clusters of stronger setae. Aedeagus (Fig. <xref ref-type="fig" rid="F4">4A, B</xref>) ca 0.70 mm long, bent and strongly sclerotized, tubular, without parameres, subapically abruptly constricted to form arrowhead-like apex (ventral/dorsal view); ventral sac present in posterior portion of aedeagus, lacking corona, bearing two longitudinal lateral sclerotizations; endophallus with numerous small spinules; phallobase short, its anterior portion strongly asymmetrical.</p><p><bold><italic>Female genitalia</italic>.</bold> Ovipositor (Fig. <xref ref-type="fig" rid="F5">5A</xref>), ca 0.53 mm long, as long as combined length of ventrites 3–5; vulva between base of coxites. Transverse baculum well sclerotized, longitudinal baculum ca 1.1× as long as coxite (measured from the apical margin of coxite to point where it is joining the transverse baculum). Coxite long and narrow, divided by transverse line ventrally, apicolateral angle strongly produced laterad, acute (Fig. <xref ref-type="fig" rid="F5">5F</xref>); distal portion ca. 1.8× as long as proximal portion; stylus short, curved, with apical sensilla. Female internal genital tract: vagina elongate, simple; bursa copulatrix enlarged, saccular, as long as ovipositor, with a pair of mesal longitudinal sclerites, a pair of admedian, densely denticulate sclerites, and numerous short spinules, especially laterally; spermatheca with two branches, like those of <italic><tp:taxon-name><tp:taxon-name-part taxon-name-part-type="genus" reg="Okalia">O.</tp:taxon-name-part><tp:taxon-name-part taxon-name-part-type="species" reg="globosa">globosa</tp:taxon-name-part></tp:taxon-name></italic> (Fig. <xref ref-type="fig" rid="F5">5D, E</xref>).</p></tp:treatment-sec><tp:treatment-sec sec-type="Secondary sexual dimorphism" id="SECID0ES2AG"><title>Secondary sexual dimorphism.</title><p>Females are on average slightly longer and broader than males. No other prominent secondary sexual characters were found.</p></tp:treatment-sec><tp:treatment-sec sec-type="variability" id="SECID0EX2AG"><title>Variability.</title><p>The examined specimens vary moderately in punctation of pronotum and elytra as well as in size: <abbrev xmlns:xlink="http://www.w3.org/1999/xlink" xlink:title="body length" id="ABBRID0E42AG" xlink:type="simple">BL</abbrev> ♂♂: 1.44–1.46 mm, ♀♀: 1.52–1.63 mm; <abbrev xmlns:xlink="http://www.w3.org/1999/xlink" xlink:title="maximum elytral width" id="ABBRID0EB3AG" xlink:type="simple">EW</abbrev> ♂♂: 0.78–0.80 mm, ♀♀: 0.82–0.86 mm; PW ♂♂: 0.52–0.53 mm, ♀♀: 0.53–057 mm, <abbrev xmlns:xlink="http://www.w3.org/1999/xlink" xlink:title="pronotal length along midline" id="ABBRID0EF3AG" xlink:type="simple">PL</abbrev> ♂♂: 0.48–0.49 mm, ♀♀: 0.47–0.50 mm; <abbrev xmlns:xlink="http://www.w3.org/1999/xlink" xlink:title="elytral length" id="ABBRID0EJ3AG" xlink:type="simple">EL</abbrev> ♂♂: 0.97–0.99 mm, ♀♀: 1.05–1.11 mm.</p></tp:treatment-sec><tp:treatment-sec sec-type="distribution" id="SECID0EN3AG"><title>Distribution.</title><p>The species is so far known only from the type locality in Sarawak.</p></tp:treatment-sec><ref-list><ref id="B10"><mixed-citation xmlns:xlink="http://www.w3.org/1999/xlink" xlink:type="simple"><person-group><name name-style="western"><surname>Kodada</surname><given-names>J</given-names></name><name name-style="western"><surname>Jäch</surname><given-names>MA</given-names></name><name name-style="western"><surname>Freitag</surname><given-names>H</given-names></name><name name-style="western"><surname>Čiamporová-Zaťovičová</surname><given-names>Z</given-names></name><name name-style="western"><surname>Goffová</surname><given-names>K</given-names></name><name name-style="western"><surname>Selnekovič</surname><given-names>D</given-names></name><name name-style="western"><surname>Čiampor</surname><given-names>F</given-names></name></person-group> (<year>2020a</year>) <article-title><italic><tp:taxon-name><tp:taxon-name-part taxon-name-part-type="genus">Ancyronyx</tp:taxon-name-part><tp:taxon-name-part taxon-name-part-type="species">clisteri</tp:taxon-name-part></tp:taxon-name></italic>, a new spider riffle beetle species from Borneo, redescription of <italic><tp:taxon-name><tp:taxon-name-part taxon-name-part-type="genus">A.</tp:taxon-name-part><tp:taxon-name-part taxon-name-part-type="species">sarawacensis</tp:taxon-name-part></tp:taxon-name></italic> Jäch including a description of the larva and new distribution data for <italic><tp:taxon-name><tp:taxon-name-part taxon-name-part-type="genus">A.</tp:taxon-name-part><tp:taxon-name-part taxon-name-part-type="species">procerus</tp:taxon-name-part></tp:taxon-name></italic> Jäch using DNA barcodes (<tp:taxon-name><tp:taxon-name-part taxon-name-part-type="order">Coleoptera</tp:taxon-name-part></tp:taxon-name>, <tp:taxon-name><tp:taxon-name-part taxon-name-part-type="family">Elmidae</tp:taxon-name-part></tp:taxon-name>).</article-title><source>ZooKeys</source><volume>912</volume>: <fpage>25</fpage>–<lpage>64</lpage>. <ext-link xlink:type="simple" ext-link-type="doi" xlink:href="10.3897/zookeys.912.47796">https://doi.org/10.3897/zookeys.912.47796</ext-link></mixed-citation></ref><ref id="B11"><mixed-citation xmlns:xlink="http://www.w3.org/1999/xlink" xlink:type="simple"><person-group><name name-style="western"><surname>Kodada</surname><given-names>J</given-names></name><name name-style="western"><surname>Jäch</surname><given-names>MA</given-names></name><name name-style="western"><surname>Freitag</surname><given-names>H</given-names></name><name name-style="western"><surname>Čiamporová-Zaťovičová</surname><given-names>Z</given-names></name><name name-style="western"><surname>Goffová</surname><given-names>K</given-names></name><name name-style="western"><surname>Selnekovič</surname><given-names>D</given-names></name><name name-style="western"><surname>Čiampor</surname><given-names>F</given-names></name></person-group> (<year>2020b</year>) <article-title><italic><tp:taxon-name><tp:taxon-name-part taxon-name-part-type="genus">Ancyronyx</tp:taxon-name-part><tp:taxon-name-part taxon-name-part-type="species">lianlabangorum</tp:taxon-name-part></tp:taxon-name></italic> sp. nov., a new spider riffle beetle from Sarawak, and new distribution records for <italic><tp:taxon-name><tp:taxon-name-part taxon-name-part-type="genus">A.</tp:taxon-name-part><tp:taxon-name-part taxon-name-part-type="species">pulcherrimus</tp:taxon-name-part></tp:taxon-name></italic> Kodada, Jäch &amp; Čiampor based on DNA barcodes (<tp:taxon-name><tp:taxon-name-part taxon-name-part-type="order">Coleoptera</tp:taxon-name-part></tp:taxon-name>, <tp:taxon-name><tp:taxon-name-part taxon-name-part-type="family">Elmidae</tp:taxon-name-part></tp:taxon-name>).</article-title><source>ZooKeys</source><volume>1003</volume>: <fpage>31</fpage>–<lpage>55</lpage>. <ext-link xlink:type="simple" ext-link-type="doi" xlink:href="10.3897/zookeys.1003.55541">https://doi.org/10.3897/zookeys.1003.55541</ext-link></mixed-citation></ref></ref-list></tp:taxon-treatment>
